# Supplementary material for: Tissue- and Temporal-Dependent Dynamics of Myeloablation in Response to Gemcitabine Chemotherapy
Source: Cells. 2024 Aug 7;13(16):1317. doi: 10.3390/cells13161317 (PMC11352862; doi:10.3390/cells13161317)
Supplement: Supplementary file 1 [file cells-13-01317-s001.zip]

Archive with 2 entries (2 files):
- cells-3083696-supplementary Figure.pdf
- cells-3083696-supplementary Table.pdf
